# Supplementary material for: Transparency and reporting characteristics of COVID-19 randomized controlled trials
Source: BMC Med. 2022 Sep 26;20:363. doi: 10.1186/s12916-022-02567-y (PMC9510360; doi:10.1186/s12916-022-02567-y)
Supplement: Supplementary file 2 — Additional file 2. List of excluded trials. [file 12916_2022_2567_MOESM2_ESM.xlsx]

## Sheet: 2 juin
0	Title		Link	Reasons of exclusion	Reasons of exclusion (detailed)	Type	Resgistre	DOI
1	Nigella Sativa Supplementation Accelerates Recovery from Mild COVID-19: First Randomized Controlled Clinical Trial (RCT)	Koshak A, OSF, 2020	https://osf.io/urb6f/	Traditional medicine	Homeopathic medicine	Non pharmacological treatment	NCT04401202	https://doi.org/10.31219/osf.io/urb6f
2	Efficacy of surgical helmet systems for protection against COVID-19: a double-blinded randomised control study	Schaller G, International Orthopaedics, 2020	https://link.springer.com/article/10.1007/s00264-020-04796-3	Irrelevant intervention	Neubilizers without specfic treament	Non pharmacological treatment	*	https://doi.org/10.1007/s00264-020-04796-3
3	Nature and dimensions of the cytokine storm and its attenuation by convalescent plasma in severe COVID-19	Bandopadhyay P, medRxiv, 2020	https://www.medrxiv.org/content/10.1101/2020.09.21.20199109v1	Descriptive study	Descriptive study	Pharmacological treatment	CTRI/2020/05/025209	https://doi.org/10.1101/2020.09.21.20199109
4	Human Safety, Tolerability, and Pharmacokinetics of a Novel Broad-Spectrum Oral Antiviral Compound, Molnupiravir, with Activity Against SARS-CoV-2	Painter W, medRxiv, 2020** preprint of Painter W, Antimicrob Agents Chemother, 2021	https://www.medrxiv.org/content/10.1101/2020.12.10.20235747v1	Early phase	Phase 1 on healthy volunteers	Pharmacological treatment	NCT04392219	https://doi.org/10.1101/2020.12.10.20235747
5	Early viral clearance among covid-19 patients when gargling with povidone-iodine and essential oils – a clinical trial	Mohamed N, medRxiv, 2020	https://www.medrxiv.org/content/10.1101/2020.09.07.20180448v1	Irrelevant intervention	Irrelevant intervention (Gargling)	Non pharmacological treatment	NCT04410159	https://doi.org/10.1101/2020.09.07.20180448
6	Efficacy of commercial mouth-rinses on SARS-CoV-2 viral load in saliva: Randomized Control Trial in Singapore	Seneviratne CJ, medRxiv, 2020* preprint of Seneviratne CJ, Infection, 2020	https://www.medrxiv.org/content/10.1101/2020.09.14.20186494v1	Irrelevant intervention	Irrelevant intervention (Gargling)	Non pharmacological treatment	ISRCTN95933274	https://doi.org/10.1101/2020.09.14.20186494
7	Efficacy of commercial mouth-rinses on SARS-CoV-2 viral load in saliva: randomized control trial in Singapore.	Seneviratne CJ, Infection, 2020* publication of Seneviratne CJ, medRxiv, 2020	https://link.springer.com/article/10.1007%2Fs15010-020-01563-9	Irrelevant intervention	Irrelevant intervention (Gargling)	Non pharmacological treatment	ISRCTN95933274	https://doi.org/10.1007/s15010-020-01563-9
8	The possible beneficial role of the regular use of potent mouthwash solutions in the treatment of COVID-19	Mukhtar K, medRxiv, 2020	https://www.medrxiv.org/content/10.1101/2020.11.27.20234997v1	Irrelevant intervention	Irrelevant intervention (Gargling)	Non pharmacological treatment	ISRCTN10197987	https://doi.org/10.1101/2020.11.27.20234997
9	Effect of 1% Povidone Iodine Mouthwash/Gargle, Nasal and Eye Drop in COVID-19 patient	Choudhury MIM, Bioresearch Communications, 2021	http://www.bioresearchcommunications.com/index.php/brc/article/view/176	Irrelevant intervention	Irrelevant intervention (Gargling)	Non pharmacological treatment	*	*
10	Clinical Efficacy of Diammonium Glycyrrhizinate in the Treatment of Common Type Patients with Novel Coronavirus Pneumonia	Zhou WM, Chinese Journal of Virology, 2020	https://www.epistemonikos.org/en/threads/5f18204d7db23a1920da4374	Traditional medicine	Herbal medicine	Non pharmacological treatment	*	https://doi.org/10.13242/j.cnki.bingduxuebao.003679
11	The use of exhaled nitric oxide and peak expiratory flow to demonstrate improved breathability and antimicrobial properties of novel face mask made with sustainable filter paper and Folium Plectranthii amboinicii oil: additional option for mask shortage during COVID-19 pandemic	Duong-Quy S, Multidiscip Respir Med, 2020	https://mrmjournal.org/mrm/article/view/664	Irrelevant intervention	Irrelevant intervention (masks)	Non pharmacological treatment	*	https://doi.org/10.4081/mrm.2020.664
12	REaCH-Resiliency Engagement and Care in Health; A Telephone Befriending Intervention to Address The Psycho-Social Challenges of Vulnerable Population in The Context of COVID-19 Pandemic: An Exploratory Trial in India	Saju M, ResearchSquare, 2020	https://www.researchsquare.com/article/rs-72843/v1	Non COVID-19 patients	Non COVID-19 patients	Psychological	*	https://doi.org/10.21203/rs.3.rs-72843/v1
13	Basic Psychological Need‐Satisfying Activities during the COVID‐19 Outbreak	Behzadnia B, IAAP, 2020	https://iaap-journals.onlinelibrary.wiley.com/doi/10.1111/aphw.12228	Non COVID-19 patients	Non COVID-19 patients	Psychological	*	https://doi.org/10.1111/aphw.12228
14	Web-based relaxation intervention for stress during social isolation: Randomized controlled trial	Pizzoli S.F.M., JMIR Mental Health, 2020	https://mental.jmir.org/2020/12/e22757	Non COVID-19 patients	Non COVID-19 patients	Non pharmacological treatment	RR2-10.2196/19236	https://doi.org/10.2196/22757
15	Wearing of Cloth or Disposable Surgical Face Masks has no Effect on Vigorous Exercise Performance in Healthy Individuals.	Shaw K, Int J Environ Res Public Health, 2020	https://www.mdpi.com/1660-4601/17/21/8110	Irrelevant intervention	Irrelevant intervention (masks)	Non pharmacological treatment	NCT04557605	https://doi.org/10.3390/ijerph17218110
16	Intraoperative aerosol box use: does an educational visual aid reduce contamination?	Burnett GW, Korean J Anesthesiol, 2020	https://ekja.org/journal/view.php?doi=10.4097/kja.20511/	Irrelevant intervention	Not an intervention for COVID-19	Non pharmacological treatment	*	https://doi.org/10.4097/kja.20511
17	Treating COVID-19 with Chloroquine	Huang M, J Mol Cell Biol, 2020	https://academic.oup.com/jmcb/article/12/4/322/5814655	Not randomized or inproper randomization	Not randomized or inproper randomization	Pharmacological treatment	*	https://doi.org/10.1093/jmcb/mjaa014
18	Clinical efficacy of convalescent plasma for treatment of COVID-19	Abolghasemia H, Transfus Apher Sci, 2020	https://www.trasci.com/article/S1473-0502(20)30180-4/fulltext	Not randomized or inproper randomization	Not randomized or inproper randomization	Pharmacological treatment	IRCT20200325046860N1	https://doi.org/10.1016/j.transci.2020.102875
19	Clearing the fog: Is HCQ effective in reducing COVID-19 progression: A randomized controlled trial	Kemran S M, medRxiv, 2020	https://www.medrxiv.org/content/10.1101/2020.07.30.20165365v1	Not randomized or inproper randomization	Not randomized or inproper randomization	Pharmacological treatment	NCT04491994	https://doi.org/10.1101/2020.07.30.20165365
20	COVID-19: Comparing the applicability of shared room and single room occupancy	Hyun M, Transbound Emerg Dis, 2020	https://onlinelibrary.wiley.com/doi/10.1111/tbed.13853	Not randomized or inproper randomization	Not randomized or inproper randomization	Non pharmacological treatment	*	https://doi.org/10.1111/tbed.13853
21	COVID-19-associated ARDS treated with Dexamethasone (CoDEX): Study design and rationale for a randomized trial.	Tomazini B, medRxiv, 2020	https://www.medrxiv.org/content/10.1101/2020.06.24.20139303v1	Protocol	Protocol	Pharmacological treatment	NCT04327401	https://doi.org/10.5935/0103-507X.20200063
22	Interim Analysis of an Open-label Randomized Controlled Trial Evaluating Nasal Irrigations in Non-hospitalized Patients with COVID-19	Kimura K, Int Forum Allergy Rhinol, 2020	https://onlinelibrary.wiley.com/doi/10.1002/alr.22703	Qualitative study	Qualitative study	Non pharmacological treatment	*	https://doi.org/10.1002/alr.22703
23	The impact of respiratory protective equipment on difficult airway management: a randomised, crossover, simulation study	Schumacher J, Anaesthesia, 2020	https://associationofanaesthetists-publications.onlinelibrary.wiley.com/doi/10.1111/anae.15102	Simulation study	Simulation study	Non pharmacological treatment	*	https://doi.org/10.1111/anae.15102
24	Resuscitation of the patient with suspected/confirmed COVID-19 when wearing personal protective equipment: A randomized multicenter crossover simulation trial	Malysz M, Cardiology Journa, 2020	https://journals.viamedica.pl/cardiology_journal/article/view/CJ.a2020.0068	Simulation study	Simulation study	Non pharmacological treatment	*	https://doi.org/10.5603/CJ.a2020.0068
25	COVID-19 aerosol box as protection from droplet and aerosol contaminations in healthcare workers performing airway intubation: a randomised cross-over simulation study.	Noor Azhar M, Emerg Med J. 2020	https://emj.bmj.com/content/38/2/111.long	Simulation study	Simulation study	Non pharmacological treatment	*	http://dx.doi.org/10.1136/emermed-2020-210514
26	The use of personal protective equipment (PPE) by police during a public health crisis: An experimental test of public perception.	Simpson R, J Exp Criminol, 2021	https://link.springer.com/article/10.1007/s11292-020-09451-w	Irrelevant intervention	Irrelevant preventive intervention	Non pharmacological treatment	*	https://doi.org/10.1007/s11292-020-09451-w
27	Treatment of COVID-19 Patients with Quercetin: A Prospective, Single - Centre, Randomized, Controlled Trial	Onal H, Authorea, 2021	https://www.authorea.com/users/390404/articles/504772-treatment-of-covid-19-patients-with-quercetin-a-prospective-single-centre-randomized-controlled-trial	Traditional medicine	Homeopathic medicine	Non pharmacological treatment	NCT04377789	https://doi.org/10.22541/au.161106492.28349832/v1
28	Chinese medicine (Q-14) in the Treatment of Patients with Coronavirus Disease 2019 (COVID-19): A Single-center, Open label, Randomised Controlled Trial	Liu J, medrxiv, 2021	https://www.medrxiv.org/content/10.1101/2021.01.25.21249417v1	Traditional medicine	Chinese medicine	Non pharmacological treatment	ChiCTR2000030288	https://doi.org/10.1101/2021.01.25.21249417
29	A pilot randomized controlled trial of a group intervention via Zoom to relieve loneliness and depressive symptoms among older persons during the COVID-19 outbreak	Shapira S, Internet Interv, 2021	https://www.sciencedirect.com/science/article/pii/S2214782921000087?via%3Dihub	Non COVID-19 patients	Non COVID-19 patients	Psychological	*	https://doi.org/10.1016/j.invent.2021.100368
30	Targeting TGF-b pathway with COVID-19 Drug Candidate ARTIVeda/PulmoHeal Accelerates Recovery from Mild-Moderate COVID-20	Trieu V, medrxiv, 2021	https://www.medrxiv.org/content/10.1101/2021.01.24.21250418v1	Traditional medicine	Chinese medicine	Non pharmacological treatment	CTRI/2020/09/028044	https://doi.org/10.1101/2021.01.24.21250418
31	An Open Clinical Evaluation Of Selected Siddha Regimen In Expediting The Management Of Covid-19 -A Randomized Controlled Study.	Chitra SM, J Ayurveda Integr Med, 2021	https://www.sciencedirect.com/science/article/pii/S0975947621000036?via%3Dihub	Traditional medicine	Siddha medicine	Non pharmacological treatment	CTRI/2020/06/025856	https://doi.org/10.1016/j.jaim.2021.01.002
32	A Randomized, Comparative Clinical Study to Evaluate the Activity of CureqovitaaTM Formulation for Management of SARS-COV-2 Infection(COVID-19)	Yogesh A, Journal of clinical trials, 2021	https://www.longdom.org/open-access/a-randomized-comparative-clinical-study-to-evaluate-the-activity-of-cureqovitaatm-formulation-for-management-of-sarscov2.pdf	Traditional medicine	Combination of herbal medicine and vitmaines	Non pharmacological treatment	CTRI/2020/07/026839	*
33	Phase III: Randomized observer-blind trial to evaluate lot-to-lot consistency of a new plant-derived quadrivalent virus like particle influenza vaccine in adults 18–49 years of age	Ward B, Vaccine, 2021	https://www.sciencedirect.com/science/article/pii/S0264410X21000049?via%3Dihub	Irrelevant intervention	Not an intervention for COVID-19	Vaccine	*	https://doi.org/10.1016/j.vaccine.2021.01.004
34	A Stepped Wedge Cluster Randomized Control Trial to Evaluate the Implementation and Effectiveness of Optimized Quality-Improvement Initiatives in Improving Quality of Care for Acute Cardiac Events in Response to the COVID-19 Outbreak	Zhou S, ResearchSquare, 2021	https://www.researchsquare.com/article/rs-239133/v1	Non COVID-19 patients	Non COVID-19 patients	Non pharmacological treatment	ChiCTR 2100043319	https://doi.org/10.21203/rs.3.rs-239133/v1
35	Efficacy of a Low Dose of Melatonin as an Adjunctive Therapy in Hospitalized Patients with COVID-19: A Randomized, Double-blind Clinical Trial	Farnoosh G, Authorea, 2020	https://www.authorea.com/users/381612/articles/497517-efficacy-of-a-low-dose-of-melatonin-as-an-adjunctive-therapy-in-hospitalized-patients-with-covid-19-a-randomized-double-blind-clinical-trial?commit=5be3e7266256468d59e81ff82a1b125710ba7459	Irrelevant intervention	Irrelevant intervention	Pharmacological treatment	*	https://doi.org/10.22541/au.160734344.45295921/v1
36	Chyawanprash for the prevention of COVID-19 infection among healthcare workers: A Randomized Controlled Trial	Gupta A, medRxiv, 2021	https://www.medrxiv.org/content/10.1101/2021.02.17.21251899v1	Traditional medicine	Ayurvedic medicine	Non pharmacological treatment	CTRI/2020/05/025275	https://doi.org/10.1101/2021.02.17.21251899
37	Impact of Pulse D Therapy on The Inflammatory Markers in Patients With COVID-19	Lakkireddy M, ResearchSquare, 2021	https://www.researchsquare.com/article/rs-152494/v1	No relevant outcome	No relevant outcome	Pharmacological treatment	CTRI /2020/12/030083	https://doi.org/10.21203/rs.3.rs-152494/v1
38	Human Safety, Tolerability, and Pharmacokinetics of Molnupiravir, a Novel Broad-Spectrum Oral Antiviral Agent with Activity Against SARS-CoV-2	Painter W, Antimicrob Agents Chemother, 2021** publication of Painter W, medRxiv, 2020	https://aac.asm.org/content/early/2021/02/24/AAC.02428-20	Early phase	Phase 1 on healthy volunteers	Pharmacological treatment	NCT04392219	https://doi.org/10.1128/AAC.02428-20
39	Itraconazole for COVID-19: preclinical studies and a proof-of-concept randomized clinical trial	Liesenborghs L, EBioMedicine, 2021	https://www.thelancet.com/journals/ebiom/article/PIIS2352-3964(21)00081-5/fulltext	Early phase	Preclinical studies	Pharmacological treatment	*	https://doi.org/10.1016/j.ebiom.2021.103288
40	Time to adapt in the pandemic era: a prospective randomized non –inferiority study comparing time to intubate with and without the barrier box	Madabhushi P, BMC Anesthesiol, 2020	https://bmcanesthesiol.biomedcentral.com/articles/10.1186/s12871-020-01149-w	Irrelevant intervention	Not a COVID-19 intervention	Non pharmacological treatment	NCT04411056	https://doi.org/10.1186/s12871-020-01149-w
41	Face Masks Increase Compliance with Physical Distancing Recommendations During the COVID-19 Pandemic	Seres G, OSF Preprints, 2020	https://www.epistemonikos.org/documents/2ce86ff6f63b8924e7331939b7438f5f21f4c803	Irrelevant intervention	Irrelevant research question	Non pharmacological treatment	*	*
42	Inhaled corticosteroids downregulate SARS-CoV-2-related gene expression in COPD: results from a RCT	Milne S, medRxiv, 2020	https://www.medrxiv.org/content/10.1101/2020.08.19.20178368v1	No relevant outcome	No relevant outcome in register	Pharmacological treatment	NCT02833480	https://doi.org/10.1101/2020.08.19.20178368
43	Efficacy of a Six-Week Therapist-Guided Online Therapy Versus Self-Help Internet-Based Therapy on COVID-19 Invoked Anxiety and Depression Among Individuals in Oman: An Open-Label, Pragmatic Randomized Controlled Trial.	Al-Alawi M, prepints JMIR, 2021 *** preprint of Al-Alawi M, JMIR Mental Health, 2021	https://preprints.jmir.org/preprint/26683/accepted	Non COVID-19 patients	Non COVID-19 patients	Non pharmacological treatment	NCT04378257	https://doi.org/10.2196/26683
44	Safety and efficacy of anti-il6-receptor tocilizumab use in severe and critical patients affected by coronavirus disease 2019: A comparative analysis	Rossotti R, J Infect, 2020	https://www.journalofinfection.com/article/S0163-4453(20)30467-9/fulltext	Not randomized or inproper randomization	In proper randomization	Pharmacological treatment	EudraCT Number: 2020-001110-38	https://doi.org/10.1016/j.jinf.2020.07.008
45	Immune profiling reveals early disease trajectories associated with COVID-19 mortality: a sub-study from the ACTT-1 trial.	Thiede JM, J Infect Dis, 2021	https://academic.oup.com/jid/advance-article/doi/10.1093/infdis/jiab035/6105271	Secondary analysis	Analysis on subset of participants of a bigger study	Pharmacological treatment	NCT04280705	https://doi.org/10.1093/infdis/jiab035
46	Renal Involvement in patients with COVID-19 Pneumonia and Outcomes after Stem Cell Nebulization	Torres-Zambrano GM, medRxiv, 2021	https://www.medrxiv.org/content/10.1101/2020.12.16.20236877v1	Secondary analysis	Subgroup analysis	Pharmacological treatment	NCT04473170	https://doi.org/10.1101/2020.12.16.20236877
47	Effect of Clear vs Standard Covered Masks on Communication With Patients During Surgical Clinic Encounters: A Randomized Clinical Trial	Kratzke IM, JAMA surgery, 2021	https://jamanetwork.com/journals/jamasurgery/fullarticle/2777511	No relevant outcome	No relevant outcome	Non pharmacological treatment	NCT04595695	https://doi.org/10.1001/jamasurg.2021.0836
48	Efficacy of a six-week-long therapist-guided online therapy versus self-help internet-based therapy for COVID-19â€“induced anxiety and depression: Open-label, pragmatic, randomized controlled trial	Al-Alawi M, JMIR Mental Health, 2021 *** publication of Al-Alawi M, prepints JMIR, 2021	https://mental.jmir.org/2021/2/e26683/	Non COVID-19 patients	Non COVID-19 patients	Non pharmacological treatment	NCT04378257	https://doi.org/10.2196/26683
49	Tele-management of home isolated COVID-19 patients via oxygen therapy with non-invasive positive pressure ventilation and physical therapy techniques: A randomized clinical trial.	Adly AS, J Med Internet Res, 2021	https://preprints.jmir.org/preprint/23446/accepted	No relevant outcome	No relevant outcome	Pharmacological treatment	NCT04368923	https://doi.org/10.2196/23446
50	A randomized, double-blind, placebo-controlled phase 1 trial of inhaled and intranasal niclosamide: A broad spectrum antiviral candidate for treatment of COVID-19	Backer V, Lancet, 2021	https://www.thelancet.com/journals/lanepe/article/PIIS2666-7762(21)00061-2/fulltext	Non COVID-19 patients	Non COVID-19 patients	Pharmacological treatment	NCT04576312	https://doi.org/10.1016/j.lanepe.2021.100084
51	Multicentre randomised double-blinded placebo-controlled trial of favipiravir in adults with mild COVID-19.	Bosaeed M, BMJ Open, 2021	https://bmjopen.bmj.com/content/11/4/e047495	Protocol	Protocol	Pharmacological treatment	NCT04464408	http://dx.doi.org/10.1136/bmjopen-2020-047495
52	Pharmacokinetics and safety of XAV-19, a swine glyco-humanized polyclonal anti-SARS-CoV-2 antibody, for COVID-19-related moderate pneumonia: a randomized, double-blind, placebo-controlled, phase IIa study	Gaborit B, medRxiv, 2021	https://www.medrxiv.org/content/10.1101/2021.04.15.21255549v1	No relevant outcome	Pharmacokinetic study	Pharmacological treatment	NCT04453384	https://doi.org/10.1101/2021.04.15.21255549
53	Randomized Clinical Trial to Evaluate a Routine Full Anticoagulation Strategy in Patients with Coronavirus Infection (SARS-CoV2) Admitted to Hospital: Rationale and Design of the ACTION (AntiCoagulaTlon cOroNavirus)-Coalition IV Trial	Lopes RD, Am Heart J, 2021	https://www.sciencedirect.com/science/article/pii/S0002870321000958	Protocol	Protocol	Pharmacological treatment	NCT04394377	https://doi.org/10.1016/j.ahj.2021.04.005
54	Reusable snorkel masks adapted as particulate respirators	Seligman H, PloS one, 2021	https://journals.plos.org/plosone/article?id=10.1371/journal.pone.0249201	No relevant outcome	No relevant outcome	Non pharmacological treatment	*	https://doi.org/10.1371/journal.pone.0249201
55	Efficacy of m-Health for the detection of adverse events following immunization - The stimulated telephone assisted rapid safety surveillance (STARSS) randomised control trial	Gold MS, Vaccine, 2021	https://www.sciencedirect.com/science/article/pii/S0264410X20315097?via%3Dihub	No relevant outcome	Diagnosis	Vaccine	*	https://doi.org/10.1016/j.vaccine.2020.11.056
56	The Efficacy of computerized Cognitive Behavior Therapy (cCBT) for Depressive and Anxiety Symptoms in Patients with COVID-19: Randomized Controlled Trial	Liu Z, J Med Internet Res, 2021	https://preprints.jmir.org/preprint/26883/accepted	No relevant outcome	Not covid outcomes	Psychological	ChiCTR2000030084	https://doi.org/10.2196/26883
57	The effect of omega-3 fatty acid supplementation on clinical and biochemical parameters of critically ill patients with COVID-19: a randomized clinical trial	Doaei S, J Transl Med, 2021	https://translational-medicine.biomedcentral.com/articles/10.1186/s12967-021-02795-5	No relevant outcome	Non pharmacological intervention with no relevant outcome	Non pharmacological treatment	IRCT20151226025699N3	https://doi.org/10.1186/s12967-021-02795-5
58	Optimal dose and safety of molnupiravir in patients with early SARS-CoV-2: a phase 1, dose-escalating, randomised controlled study	Khoo SH, medRxiv, 2021	https://www.medrxiv.org/content/10.1101/2021.05.03.21256309v1	Early phase	Phase 1, dose escalation	Pharmacological treatment	NCT04746183	https://doi.org/10.1101/2021.05.03.21256309
59	Arbidol combined with the Chinese medicine Lianhuaqingwen capsule versus arbidol alone in the treatment of COVID-19	Liu L , Medicine, 2021	https://journals.lww.com/md-journal/Fulltext/2021/01290/Arbidol_combined_with_the_Chinese_medicine.111.aspx	Traditional medicine	Chinese medicine	Non pharmacological treatment	*	https://doi: 10.1097/MD.0000000000024475
60	The angiotensin II type 1 receptor blocker valsartan in the battle against COVID-19.	Ligt M, Obesity, 2021	https://onlinelibrary.wiley.com/doi/10.1002/oby.23221	No relevant outcome	Non relevant outcomes: gene expression analyses	Pharmacological treatment	*	https://doi.org/10.1002/oby.23221
61	In South Africa, a 2-dose Oxford/AZ vaccine did not prevent mild to moderate COVID-19 (cases mainly B.1.351 variant).	Irfan N, Ann Intern Med ., 2021	https://www.acpjournals.org/doi/10.7326/ACPJ202105180-050	Comment	Comment	Vaccine	*	https://doi.org/10.7326/ACPJ202105180-050
62	Tolerability, Safety, Pharmacokinetics, and Immunogenicity of a Novel SARS-CoV-2 Neutralizing Antibody, Etesevimab in Chinese Healthy Adults: A Randomized, Double-Blind, Placebo-Controlled, First-In-Human Phase 1 Study.	Wu X, Antimicrob Agents Chemother, 2021	https://aac.asm.org/content/early/2021/05/04/AAC.00350-21	Early phase	Phase 1, dose escalation	Pharmacological treatment	NCT04441918	https://10.1128/AAC.00350-21
63	Adjunct low-dose ketamine infusion in critically ill patients at a Saudi Hospital (Attainment trial)	Amer M. ,Crit. Care Med., 2021	https://journals.lww.com/ccmjournal/Citation/2021/01001/701__Adjunct_Low_Dose_Ketamine_Infusion_in.669.aspx	No relevant outcome	No relevant outcome	Pharmacological treatment	ISRCTN14730035	https://doi: 10.1097/01.ccm.0000728692.15304.fd
64	Safety and efficacy of meplazumab in healthy volunteers and COVID-19 patients: a randomized phase 1 and an exploratory phase 2 trial	Bian H, Sig Transduct Target Ther, 2021	https://www.nature.com/articles/s41392-021-00603-6	Early phase	Early phase	Pharmacological treatment	*	https://doi.org/10.1038/s41392-021-00603-6
65	Accelerated First-in-Human Clinical Trial of EIDD-2801/MK-4482 (molnupiravir), a Ribonucleoside Analogue with Potent Antiviral Activity Against SARS-CoV-2	Cohen O, ResearchSquare, 2021	https://www.researchsquare.com/article/rs-477300/v1	Not randomized or inproper randomization	In proper randomization	Pharmacological treatment	NCT04392219	https://doi.org/10.21203/rs.3.rs-477300/v1
66	EFFECT OF TOCILIZUMAB ON CARDIAC INJURY AND DYSFUNCTION IN COVID-19	Zafar A, J. Am. Coll. Cardiol., 2021	https://www.sciencedirect.com/science/article/pii/S0735109721043837?via%3Dihub	Non COVID-19 patients	SECONDARY ANALYSIS	Pharmacological treatment	NCT04356937	https://doi.org/10.1016/S0735-1097(21)04383-7
67	Impact of daily high dose oral vitamin D therapy on the inflammatory markers in patients with COVID 19 disease	Lakkireddy M., Sci Rep, 2021	https://www.nature.com/articles/s41598-021-90189-4	No relevant outcome	No relevant outcome	Pharmacological treatment	CTRI/2020/12/030083	https://doi.org/10.1038/s41598-021-90189-4
68	ChAdOx1 nCoV-19 (AZD1222) Vaccine in People Living With and Without HIV	Madhi S,ResearchSquare,2021	https://www.researchsquare.com/article/rs-322470/v1	Secondary analysis	HIV PATIENTS	Vaccine	*	https://doi.org/10.21203/rs.3.rs-322470/v1
69	T cell and antibody responses induced by a single dose of ChAdOx1 nCoV-19 (AZD1222) vaccine in a phase 1/2 clinical trial.	Ewer KJ, Nature medicine, 2020	https://www.nature.com/articles/s41591-020-01194-5	Secondary analysis	SECONDARY ANALYSIS	Vaccine	NCT04324606	https://doi.org/10.1038/s41591-020-01194-5
70	Phase 1/2 trial of SARS-CoV-2 vaccine ChAdOx1 nCoV-19 with a booster dose induces multifunctional antibody responses.	Barrett JR, Nature medicine, 2020	https://www.nature.com/articles/s41591-020-01179-4	Secondary analysis	subgroup analysis	Vaccine	NCT04324606	https://doi.org/10.1038/s41591-020-01179-4
71	Efficacy of ChAdOx1 nCoV-19Â (AZD1222)Â Vaccine Against SARS-CoV-2 VOCÂ 202012/01Â (B.1.1.7)	Emary, Lancet, 2021	https://www.thelancet.com/journals/lancet/article/PIIS0140-6736(21)00628-0/fulltext	Secondary analysis	subgroup analysis	Vaccine	NCT04400838	https://doi.org/10.1016/S0140-6736(21)00628-0
72	Vitamin C May Increase the Recovery Rate of Outpatient Cases of SARS-CoV-2 Infection by 70%: Reanalysis of the COVID A to Z Randomized Clinical Trial	Hemila H, Front. Immunol, 2021	https://www.frontiersin.org/articles/10.3389/fimmu.2021.674681/full	Comment	opinion paper	Pharmacological treatment	*	https://doi.org/10.3389/fimmu.2021.674681
73	Virucidal effect of povidone iodine on COVID-19 in the nasopharynx: an open-label randomized clinical trial.	Arefin MK, Indian J Otolaryngol Head Neck Surg, 2021	https://link.springer.com/article/10.1007/s12070-021-02616-7	Irrelevant intervention	Irrelevant intervention (Gargling)	Non pharmacological treatment	NCT0454937	https://doi.org/10.1007/s12070-021-02616-7
74	The Efficacy of Antioxidant Oral Supplements on the Progression of COVID-19 in Non-Critically Ill Patients: A Randomized Controlled Trial	Abulmeaty MMA, Antioxidants (Basel), 2021	https://www.mdpi.com/2076-3921/10/5/804	No relevant outcome	No relevant outcome	Non pharmacological treatment	*	https://doi.org/10.3390/antiox10050804
75	Potential use of azithromycin alone and in combination with ivermectin in fighting against the symptoms of COVID-19	Rizwan F, Professional Med J, 2021	http://theprofesional.com/index.php/tpmj/article/view/5867	Not randomized or inproper randomization	Cross-sectional study	Pharmacological treatment	*	https://doi.org/10.29309/TPMJ/2021.28.05.5867
76	The Method and Results of a Treatment Targeting SARS-CoV-2-Activated Inflammasomes	Lee J, ResearchSquare, 2021	https://www.researchsquare.com/article/rs-509122/v4	Not randomized or inproper randomization	Single Group Assignment	Pharmacological treatment	NCT04918914	https://doi.org/10.21203/rs.3.rs-509122/v5
77	Safety, Immunogenicity, and Efficacy of a COVID-19 Vaccine (NVX-CoV2373) Co-administered With Seasonal Influenza Vaccines	Heath P, medrxiv, 2021	https://www.medrxiv.org/content/10.1101/2021.06.09.21258556v1	Not randomized or inproper randomization	substudy analysis, randomization not respected	Vaccine	NCT04583995	https://doi.org/10.1101/2021.06.09.21258556
78	Clinical efficacy of an osmotic, antiviral and anti-inflammatory polymeric nasal film to treat covid-19 early-phase respiratory symptoms	Shrivastava R, Open Access J. Clin., 2021	https://www.dovepress.com/clinical-efficacy-of-an-osmotic-antiviral-and-anti-inflammatory-polyme-peer-reviewed-fulltext-article-OAJCT	Not randomized or inproper randomization	observational	Pharmacological treatment	*	https://doi.org/10.2147/OAJCT.S307144
79	Molnupiravir, an Oral Antiviral Treatment for COVID-19	Fischer w, medrxiv, 2021	https://www.medrxiv.org/content/10.1101/2021.06.17.21258639v1	Secondary analysis	substudy analysis	Pharmacological treatment	NCT04405570	https://doi.org/10.1101/2021.06.17.21258639
80	Tocilizumab in COVID-19 - A Bayesian reanalysis of RECOVERY	Albuquerque A, medrxiv, 2021	https://www.medrxiv.org/content/10.1101/2021.06.15.21258966v1	Secondary analysis	substudy analysis	Pharmacological treatment	NCT04381936	https://doi.org/10.1101/2021.06.15.21258966
81	Is convalescent plasma futile in COVID-19? A Bayesian re-analysis of the RECOVERY randomised controlled trial	Hamilton FW, Int J Infect Dis, 2021	https://www.ijidonline.com/article/S1201-9712(21)00523-3/fulltext	Secondary analysis	substudy analysis	Pharmacological treatment	NCT04381936	https://doi.org/10.1016/j.ijid.2021.06.034
82	EXPERIMENTAL STUDY: MANAGEMENT OF METISOPRINOL IN PATIENTS WITH COVID-19	Borges M, Universidad Ciencia Y Tecnología, 2020	https://uctunexpo.autanabooks.com/index.php/uct/article/view/356/741	Language	Spanish	Pharmacological treatment	*	https://10.47460/uct.v24i103.356
83	Effect of thermal helium-oxygen mixture on viral load in COVID-19	Shogenova L, PULMONOLOGIYA, 2020	https://journal.pulmonology.ru/pulm/article/view/2164/1777	Language	Russian	Pharmacological treatment	*	https://doi.org/10.18093/0869-0189-2020-30-5-533-543
84	Safety and efficacy of convalescent plasma for COVID-19: the preliminary results of a clinical trial	Baklaushev V, Journal of Clinical Practice, 2021	https://journals.eco-vector.com/clinpractice/article/view/35168	Language	Russian	Pharmacological treatment	NCT04392414	https://doi.org/10.17816/clinpract35168
85	Interferon gamma in the treatment of patients with moderate COVID-19	Myasnikov AL, Vopr Virusol, 2021	https://pubmed.ncbi.nlm.nih.gov/33683065/.	Language	Russian	Pharmacological treatment	*	https://doi.org/10.36233/0507-4088-24
86	THE RESULTS OF THE CLINICAL STUDY: AN OPEN-LABEL MULTICENTER RANDOMIZED TRIAL TO EVALUATE THE EFFICACY OF BIOVEN, MANUFACTURED BY BIOPHARMA PLASMA, LLC, IN COMPLEX THERAPY OF PATIENTS WITH PNEUMONIA INDUCED BY COVID-19/SARS-COV-2	Rybakov A, Pain, Anaesthesia and Intensive Care 2020	http://jpaic.aaukr.org/article/view/220624	Language	Ukrainien	Pharmacological treatment	*	https://doi.org/10.36233/0507-4088-24
